# Supplementary material for: Urinary neutrophil gelatinase-associated lipocalin values alone and combined with Prognostic Index predict septic AKI, DIC, and shock: a pilot study
Source: BMC Res Notes. 2020 Aug 18;13:387. doi: 10.1186/s13104-020-05232-w (PMC7437032; doi:10.1186/s13104-020-05232-w)
Supplement: Supplementary file 1 — Additional file 1: Table S1. Predictive Factors for Septic AKI, ARDS, Shock, and DIC (Multivariate Analysis). [file 13104_2020_5232_MOESM1_ESM.xlsx]

## Sheet: Table4
	Table S1. Predictive Factors for Septic AKI, ARDS, Shock, and DIC (Multivariate Analysis)
	Variable	Odds ratio	95% CI		P value
	Septic AKI
	Hypertension	20.2399	1.45765	281.038	0.0250455
	CRP	1.15661	1.01184	1.3221	0.0329712
	iNS NGAL-GPS	0.0236836	0.00114773	0.488719	0.0153697
	iNS NGAL-PI	20.6167	1.0309	412.308	0.0477173
	Septic DIC
	Platelet count	0.973266	0.948352	0.998835	0.0405514
	Septic shock
	SOFA	1.26275	1.00898	1.58034	0.0415411
	CI, confidence interval; AKI, acute kidney injury; CRP, C-reactive protein; iNS, inflammation-NGAL score; NGAL, neutrophil gelatinase-associated lipocalin;
	GPS, Glasgow Prognostic Score; PI, Prognostic Index; DIC, disseminated intravascular coagulation; SOFA, Sequential Organ Failure Assessment
